# Supplementary material for: An Overview of Aquatica Fu et al., a Phylogeny of Aquatic Fireflies Using Mitochondrial Genomes, a Description of Two New Species, and a New Record of Aquatic Fireflies in China (Coleoptera: Lampyridae: Luciolinae)
Source: Insects. 2024 Jan 3;15(1):31. doi: 10.3390/insects15010031 (PMC10817006; doi:10.3390/insects15010031)
Supplement: Supplementary file 1 [file insects-15-00031-s001.zip]

Archive with 1 entries (1 files):
- insects-2708040-supplementary.pdf
